# Supplementary material for: Navigating parental hesitancy in public health: the case for RSV immunization in newborns
Source: J Perinatol. 2025 Apr 11;45(7):981–5. doi: 10.1038/s41372-025-02282-5 (PMC12316587; doi:10.1038/s41372-025-02282-5)
Supplement: Supplementary file 1 — Supplementary Table S1 [file 41372_2025_2282_MOESM1_ESM.xlsx]

## Sheet: Tabelle1
Supplementary Table S1. Structured Survey Questionnaire Items.
Questionaire Sheet	Question	Response Options
1. Awareness of Respiratory Infections caused by RSV	1.1. Before this questionnaire, had you heard of the RS virus and its potential to cause respiratory illness in newborns?	- Yes - No
	1.2. If yes, where did you hear about it? (Multiple answers possible)	- Healthcare Provider - Internet - Friends/Family - Other (please specify): ________
2. Knowledge of Prevention	2.1. Were you aware that there is a vaccine against RSV that can be administered during pregnancy?	- Yes - No
	2.2. If yes, were you vaccinated against RSV during your pregnancy?	- Yes - No
	2.3. If you were not vaccinated, why did you decide against it? (Multiple answers possible)	- Concerns about side effects - Lack of sufficient information - Preference for natural immunity - Concerns about costs - Other (please specify): ________
	2.4. Are you aware that there is an immunization with an antibody that can help prevent severe RSV infections in newborns?	- Yes - No
	2.5. If yes, how did you learn about this preventive measure?	- Healthcare Provider - Internet - Friends/Family - Other (please specify): ________
3. Recommendation for RSV Antibody Immunization during the U2 Examination	3.1. If your child were born during the infection season (October-March), would you consent to RSV immunization as part of the U2 examination (3rd day of life)?	- Yes - No - Not sure
	3.2. If you answered “No” or “Not sure,” please provide your reasons (Multiple answers possible):	- Concerns about side effects - Lack of sufficient information - Preference for natural immunity - Concerns about costs - Other (please specify): ________
	3.3. If you were unsure or decided against immunization in the hospital during the RSV season, would you prefer your newborn to receive it later at the paediatrician’s office?	- Yes - No - Not sure
	3.4. If you answered “Yes” to 3.3, please indicate why you prefer this option (Multiple answers possible):	- More time to consider the decision - Preference for consultation with a private paediatrician - Convenience of location - Other (please specify): ________
4. Additional Comments	4.1. Do you have any additional comments or concerns regarding RSV infection or its prevention that you would like to share with us?	Open-ended response: ________
